# Supplementary material for: Screening and Identification of a Prognostic Model of Ovarian Cancer by Combination of Transcriptomic and Proteomic Data
Source: Biomolecules. 2023 Apr 18;13(4):685. doi: 10.3390/biom13040685 (PMC10136255; doi:10.3390/biom13040685)
Supplement: Supplementary file 1 [file biomolecules-13-00685-s001.zip]

Archive with 1 entries (1 files):
- biomolecules-2061181-supplementary.pdf
